# Supplementary material for: Causal relationship between Butyricimonas and allergic asthma: a two-sample Mendelian randomization study
Source: Front Microbiol. 2023 Oct 6;14:1190765. doi: 10.3389/fmicb.2023.1190765 (PMC10587591; doi:10.3389/fmicb.2023.1190765)
Supplement: Supplementary file 1 [file Table_1.xlsx]

## Sheet: Table S1
Table S1: Summary of genome-wide association studies involved in our study
Trait	Consortium of study	Sample size	Case	Control
Gut microbiota	The MiBioGen consortium	18340	-	-
Allergic asthma	FinnGen Consortium	202382	8525	193857
Allergic rhinitis	FinnGen Consortium	340880	9707	331173
Allergic purpura	FinnGen Consortium	338188	780	337408
Allergic conjunctivitis	FinnGen Consortium	342499	18321	324178
Allergic contact dermatitis	FinnGen Consortium	310755	3846	306909
Allergic urticaria	FinnGen Consortium	333382	2112	331270
FEV1	UKBiobank	344267	-	-
FVC	UKBiobank	344267	-	-
FEV1/FVC	UKBiobank	344267	-	-

## Sheet: Table S2
Table S2: Detailed summary of genetic variants
exposure	SNP	effect_allele	other_allele	beta	se	pval
genus.Slackia	rs10409783	A	G	0.0950828	0.0211239	7.7e-06
genus.Slackia	rs12440440	A	G	0.0901934	0.0190582	2.63e-06
genus.Slackia	rs13335738	C	T	0.145441	0.0330897	9.11e-06
genus.Slackia	rs16894137	C	T	-0.122792	0.0263047	2.71e-06
genus.Slackia	rs35156985	T	C	-0.155709	0.0348085	8.06e-06
genus.Slackia	rs4492265	A	G	-0.0905757	0.0191658	2.41e-06
genus.Slackia	rs59106370	A	C	-0.0998028	0.0227029	8.17e-06
genus.Slackia	rs8901	C	T	0.0934594	0.0186813	6.07e-07
phylum.Bacteroidetes	rs1022523	G	A	-0.0561858	0.0118509	2e-06
phylum.Bacteroidetes	rs13291434	T	C	0.0705818	0.014978	3.01e-06
phylum.Bacteroidetes	rs1365795	C	T	0.0904191	0.020312	6.84e-06
phylum.Bacteroidetes	rs17343978	A	C	-0.0556041	0.0120272	7.22e-06
phylum.Bacteroidetes	rs2032750	T	C	-0.0510857	0.0106804	1.71e-06
phylum.Bacteroidetes	rs62531359	T	G	0.0657788	0.0149886	8.42e-06
phylum.Bacteroidetes	rs62575403	C	T	0.145424	0.0311079	2.96e-06
phylum.Bacteroidetes	rs6586324	T	C	0.0477792	0.0105437	7.37e-06
phylum.Bacteroidetes	rs72706335	T	C	-0.223193	0.0493382	7.13e-06
phylum.Bacteroidetes	rs73512608	G	A	-0.123117	0.0236743	2.54e-07
phylum.Bacteroidetes	rs73846128	A	G	-0.0664262	0.0133481	4.78e-07
phylum.Bacteroidetes	rs73975615	G	A	-0.207163	0.0442629	1.2e-06
phylum.Bacteroidetes	rs929878	C	T	-0.0540001	0.0121526	6.51e-06
class.Bacteroidia	rs1022523	G	A	-0.0559605	0.0118512	2.19e-06
class.Bacteroidia	rs11146701	A	G	0.0473596	0.010541	7.08e-06
class.Bacteroidia	rs13291434	T	C	0.0694656	0.0149789	4.28e-06
class.Bacteroidia	rs1365795	C	T	0.0896968	0.0203125	8.08e-06
class.Bacteroidia	rs17343978	A	C	-0.0552057	0.0120278	8.36e-06
class.Bacteroidia	rs2032750	T	C	-0.0508393	0.0106807	1.92e-06
class.Bacteroidia	rs4916508	G	A	-0.0466729	0.0105312	8.47e-06
class.Bacteroidia	rs55773148	G	A	-0.121514	0.0236759	3.9e-07
class.Bacteroidia	rs62531359	T	G	0.0655728	0.0149891	9.09e-06
class.Bacteroidia	rs62575403	C	T	0.140055	0.0311128	7.06e-06
class.Bacteroidia	rs72706335	T	C	-0.22241	0.0493458	7.66e-06
class.Bacteroidia	rs73975615	G	A	-0.207018	0.0442633	1.22e-06
class.Bacteroidia	rs7631304	G	A	-0.0645771	0.0132957	8.37e-07
class.Bacteroidia	rs79585701	A	C	0.0646823	0.0149628	9.99e-06
class.Bacteroidia	rs929878	C	T	-0.0548532	0.012153	4.73e-06
genus.Butyricimonas	rs11228830	A	G	0.135265	0.0298411	6.55e-06
genus.Butyricimonas	rs113054641	G	A	-0.144881	0.0274574	1.74e-07
genus.Butyricimonas	rs12304031	G	A	-0.086278	0.0196846	6.7e-06
genus.Butyricimonas	rs12458763	A	C	0.122037	0.0269587	6.37e-06
genus.Butyricimonas	rs1862649	G	A	0.113124	0.0248176	4.76e-06
genus.Butyricimonas	rs2114713	G	T	0.062721	0.0138998	6.88e-06
genus.Butyricimonas	rs251174	T	C	0.0686014	0.0145132	1.75e-06
genus.Butyricimonas	rs605188	T	C	0.0615905	0.013801	8.24e-06
genus.Butyricimonas	rs62130338	G	A	-0.0732608	0.0158324	3.9e-06
genus.Butyricimonas	rs62390301	T	C	-0.0872983	0.0174893	7.42e-07
genus.Butyricimonas	rs7083431	A	C	0.0703539	0.0144439	8.85e-07
genus.Butyricimonas	rs71428626	G	T	-0.133188	0.0289905	4.8e-06
genus.Butyricimonas	rs72814525	A	G	0.0664154	0.0149766	8.25e-06
genus.Butyricimonas	rs78453362	A	G	-0.14948	0.0327073	4.06e-06
genus.Butyricimonas	rs9657374	C	T	0.0680719	0.0148172	4.5e-06

## Sheet: Table S3
Table S3: MR results of gut microbiota on lung functions
exposure	outcome	method	nsnp	b	se	or	or_lci95	or_uci95	pval
class.Bacteroidia	FEV1	Weighted median	16	0.00657454	0.0133702	1.0066	0.98056	1.03332	0.622909
class.Bacteroidia	FEV1	MR Egger	16	0.0120792	0.0289682	1.01215	0.956286	1.07128	0.676692
class.Bacteroidia	FEV1	Inverse variance weighted	16	0.000952832	0.0124409	1.00095	0.976841	1.02566	0.938951
class.Bacteroidia	FEV1	Maximum likelihood	16	0.000990137	0.00885213	1.00099	0.983773	1.01851	0.91094
class.Bacteroidia	FEV1	Simple median	16	-0.00403777	0.0142052	0.99597	0.968623	1.02409	0.776222
class.Bacteroidia	FEV1/FVC	Weighted median	16	0.00213361	0.0186461	1.00214	0.966173	1.03944	0.908899
class.Bacteroidia	FEV1/FVC	Maximum likelihood	16	0.0175223	0.0122715	1.01768	0.993492	1.04245	0.153322
class.Bacteroidia	FEV1/FVC	Inverse variance weighted	16	0.015731	0.0203583	1.01586	0.976119	1.05721	0.439695
class.Bacteroidia	FEV1/FVC	Simple median	16	0.0109683	0.0181821	1.01103	0.975633	1.04771	0.546343
class.Bacteroidia	FEV1/FVC	MR Egger	16	0.000321709	0.0474904	1.00032	0.911413	1.0979	0.994595
class.Bacteroidia	FVC	Maximum likelihood	16	-0.00241095	0.0087343	0.997592	0.980659	1.01482	0.782523
class.Bacteroidia	FVC	Simple median	16	0.00220297	0.0132737	1.00221	0.976468	1.02862	0.868185
class.Bacteroidia	FVC	MR Egger	16	0.0129036	0.0297601	1.01299	0.95559	1.07383	0.664588
class.Bacteroidia	FVC	Weighted median	16	0.00950426	0.0124052	1.00955	0.985299	1.0344	0.443586
class.Bacteroidia	FVC	Inverse variance weighted	16	-0.00215879	0.0128419	0.997844	0.973041	1.02328	0.866501
genus.Butyricimonas	FEV1	Inverse variance weighted	15	-0.0190723	0.0140451	0.981108	0.954469	1.00849	0.174485
genus.Butyricimonas	FEV1	Weighted median	15	-0.00732789	0.01146	0.992699	0.97065	1.01525	0.522543
genus.Butyricimonas	FEV1	Maximum likelihood	15	-0.0200246	0.00778252	0.980175	0.965337	0.995241	0.0100815
genus.Butyricimonas	FEV1	Simple median	15	-0.00910965	0.0118006	0.990932	0.968275	1.01412	0.440134
genus.Butyricimonas	FEV1	MR Egger	15	0.0190727	0.0479329	1.01926	0.927859	1.11966	0.6907
genus.Butyricimonas	FEV1/FVC	Weighted median	15	-0.0173483	0.014995	0.982801	0.954337	1.01211	0.247297
genus.Butyricimonas	FEV1/FVC	Maximum likelihood	15	-0.0180763	0.0100939	0.982086	0.962847	1.00171	0.0733251
genus.Butyricimonas	FEV1/FVC	Inverse variance weighted	15	-0.017762	0.014917	0.982395	0.954088	1.01154	0.233764
genus.Butyricimonas	FEV1/FVC	MR Egger	15	-0.114312	0.0440925	0.89198	0.818131	0.972495	0.00952688
genus.Butyricimonas	FEV1/FVC	Simple median	15	-0.0174833	0.0159595	0.982669	0.952406	1.01389	0.273307
genus.Butyricimonas	FVC	Weighted median	15	-0.0027806	0.0107265	0.997223	0.976477	1.01841	0.79546
genus.Butyricimonas	FVC	MR Egger	15	0.0566929	0.0404692	1.05833	0.977627	1.1457	0.161247
genus.Butyricimonas	FVC	Maximum likelihood	15	-0.0157297	0.00757551	0.984393	0.969885	0.999119	0.0378576
genus.Butyricimonas	FVC	Simple median	15	-0.0028088	0.0111825	0.997195	0.975577	1.01929	0.801677
genus.Butyricimonas	FVC	Inverse variance weighted	15	-0.014041	0.0129559	0.986057	0.961333	1.01142	0.278476
genus.Slackia	FEV1	Inverse variance weighted	8	0.00416405	0.00841757	1.00417	0.987741	1.02088	0.620822
genus.Slackia	FEV1	MR Egger	8	-0.0407475	0.0471198	0.960072	0.875376	1.05296	0.387169
genus.Slackia	FEV1	Maximum likelihood	8	0.00429608	0.00778033	1.00431	0.989106	1.01974	0.58083
genus.Slackia	FEV1	Simple median	8	0.0116882	0.0104386	1.01176	0.991267	1.03267	0.262838
genus.Slackia	FEV1	Weighted median	8	0.0124817	0.010257	1.01256	0.992407	1.03312	0.223644
genus.Slackia	FEV1/FVC	Inverse variance weighted	8	0.000854681	0.0133429	1.00086	0.97502	1.02737	0.948926
genus.Slackia	FEV1/FVC	MR Egger	8	-0.0190535	0.0799027	0.981127	0.838901	1.14747	0.811525
genus.Slackia	FEV1/FVC	Maximum likelihood	8	0.000915033	0.0105772	1.00092	0.980379	1.02188	0.931061
genus.Slackia	FEV1/FVC	Simple median	8	0.00873231	0.014074	1.00877	0.981324	1.03698	0.534957
genus.Slackia	FEV1/FVC	Weighted median	8	0.00804216	0.013872	1.00807	0.981035	1.03586	0.562089
genus.Slackia	FVC	Inverse variance weighted	8	0.0026267	0.00737653	1.00263	0.988238	1.01723	0.721774
genus.Slackia	FVC	Simple median	8	0.00137504	0.00978953	1.00138	0.982345	1.02078	0.888296
genus.Slackia	FVC	Weighted median	8	0.00394301	0.00974154	1.00395	0.984964	1.0233	0.685652
genus.Slackia	FVC	MR Egger	8	-0.0470661	0.0411154	0.954024	0.880159	1.03409	0.252321
genus.Slackia	FVC	Maximum likelihood	8	0.00272156	0.00751192	1.00273	0.98807	1.0176	0.717129
phylum.Bacteroidetes	FEV1	Maximum likelihood	14	-0.000892565	0.00916337	0.999108	0.981324	1.01721	0.922404
phylum.Bacteroidetes	FEV1	Simple median	14	-0.00396528	0.0142971	0.996043	0.968519	1.02435	0.781512
phylum.Bacteroidetes	FEV1	MR Egger	14	0.0206812	0.0252094	1.0209	0.97168	1.07261	0.412001
phylum.Bacteroidetes	FEV1	Inverse variance weighted	14	-0.000822038	0.0113513	0.999178	0.977193	1.02166	0.942269
phylum.Bacteroidetes	FEV1	Weighted median	14	0.00605403	0.0128975	1.00607	0.980959	1.03183	0.638787
phylum.Bacteroidetes	FEV1/FVC	Inverse variance weighted	14	-0.00284807	0.0168284	0.997156	0.964803	1.03059	0.865607
phylum.Bacteroidetes	FEV1/FVC	Simple median	14	-0.0110641	0.0180257	0.988997	0.954665	1.02456	0.539353
phylum.Bacteroidetes	FEV1/FVC	MR Egger	14	0.0216588	0.0379499	1.0219	0.948643	1.1008	0.568189
phylum.Bacteroidetes	FEV1/FVC	Maximum likelihood	14	-0.00294804	0.0122832	0.997056	0.973339	1.02135	0.810326
phylum.Bacteroidetes	FEV1/FVC	Weighted median	14	-0.00445375	0.0184155	0.995556	0.960263	1.03215	0.808899
phylum.Bacteroidetes	FVC	Simple median	14	0.0028688	0.0134563	1.00287	0.976769	1.02967	0.831176
phylum.Bacteroidetes	FVC	Inverse variance weighted	14	0.00127616	0.0122112	1.00128	0.977597	1.02553	0.916767
phylum.Bacteroidetes	FVC	Weighted median	14	0.0101299	0.0130651	1.01018	0.984641	1.03638	0.438138
phylum.Bacteroidetes	FVC	Maximum likelihood	14	0.00138535	0.00892885	1.00139	0.984014	1.01907	0.876699
phylum.Bacteroidetes	FVC	MR Egger	14	0.0157328	0.0277412	1.01586	0.962097	1.07262	0.570627

## Sheet: Table S4
Table S4: MR Egger regression results of gut microbiota on lung functions
exposure	outcome	egger_intercept	se	pval
class.Bacteroidia	FVC	-0.00122664	0.00217438	0.58159
class.Bacteroidia	FEV1/FVC	0.00125487	0.00346977	0.723007
class.Bacteroidia	FEV1	-0.000906053	0.00211642	0.675087
genus.Butyricimonas	FVC	-0.0062655	0.00342378	0.0902679
genus.Butyricimonas	FEV1/FVC	0.00855217	0.00373028	0.0391906
genus.Butyricimonas	FEV1	-0.00337894	0.00405534	0.419773
genus.Slackia	FVC	0.00523475	0.00426091	0.265239
genus.Slackia	FEV1/FVC	0.00209718	0.00828055	0.808518
genus.Slackia	FEV1	0.00473123	0.00488331	0.370033
phylum.Bacteroidetes	FVC	-0.00121219	0.00207518	0.569946
phylum.Bacteroidetes	FEV1/FVC	-0.00205486	0.00283878	0.483028
phylum.Bacteroidetes	FEV1	-0.00180298	0.00188572	0.357877

## Sheet: Table S5
Table S5: Cochran Q-test results of gut microbiota on lung functions
exposure	outcome	method	Q	Q_df	Q_pval
class.Bacteroidia	FVC	Inverse variance weighted	36.8103	15	0.00134876
class.Bacteroidia	FEV1/FVC	Inverse variance weighted	48.2594	15	2.30927e-05
class.Bacteroidia	FEV1	Inverse variance weighted	32.6222	15	0.00529221
genus.Butyricimonas	FVC	Inverse variance weighted	49.4585	14	7.52169e-06
genus.Butyricimonas	FEV1/FVC	Inverse variance weighted	34.2006	14	0.00192765
genus.Butyricimonas	FEV1	Inverse variance weighted	54.8828	14	9.0684e-07
genus.Slackia	FVC	Inverse variance weighted	6.19286	7	0.51742
genus.Slackia	FEV1/FVC	Inverse variance weighted	11.9472	7	0.102308
genus.Slackia	FEV1	Inverse variance weighted	8.60737	7	0.282087
phylum.Bacteroidetes	FVC	Inverse variance weighted	26.5276	13	0.0144297
phylum.Bacteroidetes	FEV1/FVC	Inverse variance weighted	26.2812	13	0.0155813
phylum.Bacteroidetes	FEV1	Inverse variance weighted	21.6449	13	0.0611133

## Sheet: Table S6
Table S6: MR results of gut microbiota on other allergic diseases
exposure	outcome	method	nsnp	b	se	or	or_lci95	or_uci95	pval
class.Bacteroidia	Allergic rhinitis	MR Egger	15	0.00860515	0.205339	1.00864	0.674449	1.50843	0.966573
class.Bacteroidia	Allergic rhinitis	Weighted median	15	-0.0379469	0.110142	0.962764	0.775828	1.19474	0.73045
class.Bacteroidia	Allergic rhinitis	Inverse variance weighted	15	-0.0380593	0.0788151	0.962656	0.824864	1.12347	0.629171
genus.Butyricimonas	Allergic rhinitis	MR Egger	15	-0.0856661	0.285775	0.917901	0.52425	1.60714	0.764355
genus.Butyricimonas	Allergic rhinitis	Weighted median	15	0.165761	0.0935519	1.18029	0.982554	1.41782	0.0764169
genus.Butyricimonas	Allergic rhinitis	Inverse variance weighted	15	0.175941	0.0788431	1.19237	1.02164	1.39163	0.0256459
genus.Slackia	Allergic rhinitis	Inverse variance weighted	8	0.0949513	0.0646494	1.09961	0.968738	1.24815	0.141911
genus.Slackia	Allergic rhinitis	Weighted median	8	0.0762524	0.0797601	1.07923	0.923045	1.26185	0.339061
genus.Slackia	Allergic rhinitis	MR Egger	8	0.113413	0.370536	1.12009	0.541811	2.31559	0.759546
phylum.Bacteroidetes	Allergic rhinitis	Inverse variance weighted	13	-0.122225	0.0821495	0.88495	0.753341	1.03955	0.136796
phylum.Bacteroidetes	Allergic rhinitis	Weighted median	13	-0.0777087	0.113823	0.925234	0.740225	1.15648	0.494785
phylum.Bacteroidetes	Allergic rhinitis	MR Egger	13	0.105181	0.197711	1.11091	0.754022	1.63672	0.594731
class.Bacteroidia	Allergic contact dermatitis	MR Egger	15	0.324007	0.340888	1.38266	0.708835	2.69702	0.341868
class.Bacteroidia	Allergic contact dermatitis	Weighted median	15	-0.00844129	0.185581	0.991594	0.689231	1.4266	0.96372
class.Bacteroidia	Allergic contact dermatitis	Inverse variance weighted	15	-0.0251432	0.136357	0.97517	0.746468	1.27394	0.853706
genus.Butyricimonas	Allergic contact dermatitis	MR Egger	15	0.106135	0.431137	1.11197	0.477642	2.58872	0.805547
genus.Butyricimonas	Allergic contact dermatitis	Weighted median	15	0.0695435	0.140253	1.07202	0.814361	1.4112	0.620004
genus.Butyricimonas	Allergic contact dermatitis	Inverse variance weighted	15	-0.0193856	0.115519	0.980801	0.782076	1.23002	0.866731
genus.Slackia	Allergic contact dermatitis	Inverse variance weighted	8	-0.142563	0.101143	0.867133	0.711199	1.05726	0.15868
genus.Slackia	Allergic contact dermatitis	Weighted median	8	-0.141326	0.135698	0.868206	0.665448	1.13274	0.297657
genus.Slackia	Allergic contact dermatitis	MR Egger	8	0.352805	0.579949	1.42305	0.456624	4.4349	0.542963
phylum.Bacteroidetes	Allergic contact dermatitis	Inverse variance weighted	13	0.0515917	0.154773	1.05295	0.777429	1.4261	0.738878
phylum.Bacteroidetes	Allergic contact dermatitis	Weighted median	13	-0.00336074	0.184854	0.996645	0.693728	1.43183	0.985495
phylum.Bacteroidetes	Allergic contact dermatitis	MR Egger	13	0.155013	0.38826	1.16767	0.545542	2.49928	0.689709
class.Bacteroidia	Allergic purpura	MR Egger	15	-0.954986	0.680479	0.384818	0.101396	1.46046	0.160497
class.Bacteroidia	Allergic purpura	Weighted median	15	0.0499509	0.39996	1.05122	0.479999	2.30222	0.900611
class.Bacteroidia	Allergic purpura	Inverse variance weighted	15	0.197202	0.272679	1.21799	0.713731	2.07851	0.469556
genus.Butyricimonas	Allergic purpura	MR Egger	15	-0.684749	0.783161	0.504217	0.108637	2.34022	0.381933
genus.Butyricimonas	Allergic purpura	Weighted median	15	0.287669	0.287354	1.33332	0.759159	2.34171	0.31678
genus.Butyricimonas	Allergic purpura	Inverse variance weighted	15	0.220554	0.217067	1.24677	0.814731	1.9079	0.309599
genus.Slackia	Allergic purpura	Inverse variance weighted	8	-0.338684	0.223387	0.712707	0.460003	1.10424	0.129487
genus.Slackia	Allergic purpura	Weighted median	8	-0.318361	0.275882	0.72734	0.423548	1.24903	0.24851
genus.Slackia	Allergic purpura	MR Egger	8	0.117664	1.28104	1.12487	0.0913401	13.8529	0.926817
phylum.Bacteroidetes	Allergic purpura	Inverse variance weighted	13	0.0562416	0.295216	1.05785	0.593106	1.88677	0.848909
phylum.Bacteroidetes	Allergic purpura	Weighted median	13	-0.196414	0.394505	0.821672	0.379218	1.78036	0.618573
phylum.Bacteroidetes	Allergic purpura	MR Egger	13	-0.833811	0.684001	0.434391	0.11367	1.66002	0.222836
class.Bacteroidia	Allergic urticaria	MR Egger	15	-0.00609927	0.417852	0.993919	0.438196	2.25441	0.988354
class.Bacteroidia	Allergic urticaria	Weighted median	15	-0.220306	0.222887	0.802273	0.518319	1.24179	0.322946
class.Bacteroidia	Allergic urticaria	Inverse variance weighted	15	-0.237072	0.165074	0.788934	0.570856	1.09032	0.150958
genus.Butyricimonas	Allergic urticaria	MR Egger	15	0.0674626	0.47764	1.06979	0.419492	2.72819	0.887679
genus.Butyricimonas	Allergic urticaria	Weighted median	15	-0.102815	0.173611	0.902294	0.642048	1.26803	0.553706
genus.Butyricimonas	Allergic urticaria	Inverse variance weighted	15	-0.03073	0.13229	0.969737	0.74825	1.25679	0.816311
genus.Slackia	Allergic urticaria	Inverse variance weighted	8	-0.207233	0.148237	0.81283	0.60788	1.08688	0.162118
genus.Slackia	Allergic urticaria	Weighted median	8	-0.189084	0.18175	0.827717	0.579659	1.18193	0.298176
genus.Slackia	Allergic urticaria	MR Egger	8	-1.59248	0.780524	0.20342	0.0440553	0.939267	0.0413231
phylum.Bacteroidetes	Allergic urticaria	Inverse variance weighted	13	-0.189988	0.173567	0.826969	0.5885	1.16207	0.273688
phylum.Bacteroidetes	Allergic urticaria	Weighted median	13	-0.161996	0.235761	0.850445	0.535751	1.34999	0.492008
phylum.Bacteroidetes	Allergic urticaria	MR Egger	13	-0.0568701	0.420017	0.944717	0.41474	2.15193	0.892296
class.Bacteroidia	Allergic conjunctivitis	MR Egger	15	0.147416	0.145931	1.15884	0.870569	1.54256	0.31241
class.Bacteroidia	Allergic conjunctivitis	Weighted median	15	0.0572974	0.0765866	1.05897	0.911364	1.23048	0.454377
class.Bacteroidia	Allergic conjunctivitis	Inverse variance weighted	15	0.0221562	0.0577993	1.0224	0.912899	1.14504	0.701476
genus.Butyricimonas	Allergic conjunctivitis	MR Egger	15	0.0746417	0.221583	1.0775	0.697913	1.66353	0.736225
genus.Butyricimonas	Allergic conjunctivitis	Weighted median	15	0.0607197	0.0704699	1.0626	0.925518	1.21999	0.388886
genus.Butyricimonas	Allergic conjunctivitis	Inverse variance weighted	15	0.103621	0.0592971	1.10918	0.987478	1.24588	0.0805518
genus.Slackia	Allergic conjunctivitis	Inverse variance weighted	8	-0.0303733	0.0551173	0.970083	0.870748	1.08075	0.581589
genus.Slackia	Allergic conjunctivitis	Weighted median	8	-0.000510068	0.0621766	0.99949	0.884815	1.12903	0.993455
genus.Slackia	Allergic conjunctivitis	MR Egger	8	-0.430047	0.299919	0.650479	0.361357	1.17093	0.151608
phylum.Bacteroidetes	Allergic conjunctivitis	Inverse variance weighted	13	0.0243881	0.0607533	1.02469	0.909656	1.15427	0.688105
phylum.Bacteroidetes	Allergic conjunctivitis	Weighted median	13	0.0572681	0.0793841	1.05894	0.906355	1.23721	0.47066
phylum.Bacteroidetes	Allergic conjunctivitis	MR Egger	13	0.127819	0.146674	1.13635	0.852432	1.51482	0.38351

## Sheet: Table S7
Table S7: MR Egger regression results of gut microbiota on other allergic diseases
exposure	outcome	egger_intercept	se	pval
class.Bacteroidia	Allergic rhinitis	-0.00345278	0.0139423	0.808275
class.Bacteroidia	Allergic contact dermatitis	-0.025814	0.0231367	0.284745
class.Bacteroidia	Allergic purpura	0.0851897	0.0461796	0.0879734
class.Bacteroidia	Allergic urticaria	-0.0170249	0.0282943	0.557717
class.Bacteroidia	Allergic conjunctivitis	-0.0092484	0.00989345	0.366931
genus.Butyricimonas	Allergic rhinitis	0.0222122	0.0233161	0.358144
genus.Butyricimonas	Allergic contact dermatitis	-0.0106687	0.0352101	0.766683
genus.Butyricimonas	Allergic purpura	0.0769223	0.063937	0.250392
genus.Butyricimonas	Allergic urticaria	-0.00834173	0.0389895	0.833906
genus.Butyricimonas	Allergic conjunctivitis	0.00246432	0.0181025	0.893803
genus.Slackia	Allergic rhinitis	-0.00193227	0.038187	0.961287
genus.Slackia	Allergic contact dermatitis	-0.0518316	0.0597514	0.41903
genus.Slackia	Allergic purpura	-0.0477512	0.131991	0.729918
genus.Slackia	Allergic urticaria	0.144944	0.0804172	0.121548
genus.Slackia	Allergic conjunctivitis	0.0417765	0.0308727	0.224754
phylum.Bacteroidetes	Allergic rhinitis	-0.0178435	0.014111	0.232182
phylum.Bacteroidetes	Allergic contact dermatitis	-0.0081098	0.0277035	0.775173
phylum.Bacteroidetes	Allergic purpura	0.0697922	0.0487961	0.180421
phylum.Bacteroidetes	Allergic urticaria	-0.0104038	0.0298925	0.734378
phylum.Bacteroidetes	Allergic conjunctivitis	-0.00809673	0.0104506	0.454813

## Sheet: Table S8
Table S8: Cochran Q-test results of gut microbiota on other allergic diseases
exposure	outcome	method	Q	Q_df	Q_pval
class.Bacteroidia	Allergic rhinitis	Inverse variance weighted	14.2314	14	0.432615
genus.Butyricimonas	Allergic rhinitis	Inverse variance weighted	21.9559	14	0.0795259
genus.Slackia	Allergic rhinitis	Inverse variance weighted	1.53806	7	0.980963
phylum.Bacteroidetes	Allergic rhinitis	Inverse variance weighted	9.21334	12	0.684609
class.Bacteroidia	Allergic contact dermatitis	Inverse variance weighted	17.3436	14	0.23833
genus.Butyricimonas	Allergic contact dermatitis	Inverse variance weighted	19.3162	14	0.153217
genus.Slackia	Allergic contact dermatitis	Inverse variance weighted	5.52256	7	0.596465
phylum.Bacteroidetes	Allergic contact dermatitis	Inverse variance weighted	17.3309	12	0.137567
class.Bacteroidia	Allergic purpura	Inverse variance weighted	14.2684	14	0.429912
genus.Butyricimonas	Allergic purpura	Inverse variance weighted	10.0033	14	0.761945
genus.Slackia	Allergic purpura	Inverse variance weighted	0.914544	7	0.996092
phylum.Bacteroidetes	Allergic purpura	Inverse variance weighted	12.9739	12	0.370943
class.Bacteroidia	Allergic urticaria	Inverse variance weighted	9.75325	14	0.779992
genus.Butyricimonas	Allergic urticaria	Inverse variance weighted	10.5338	14	0.722211
genus.Slackia	Allergic urticaria	Inverse variance weighted	8.29928	7	0.306945
phylum.Bacteroidetes	Allergic urticaria	Inverse variance weighted	9.40856	12	0.667694
class.Bacteroidia	Allergic conjunctivitis	Inverse variance weighted	7.48543	14	0.914378
genus.Butyricimonas	Allergic conjunctivitis	Inverse variance weighted	22.9685	14	0.0607837
genus.Slackia	Allergic conjunctivitis	Inverse variance weighted	9.30947	7	0.231195
phylum.Bacteroidetes	Allergic conjunctivitis	Inverse variance weighted	5.74904	12	0.9282
